# Supplementary material for: Correlation between radial peripapillary vascular density and reduced central corneal thickness in glaucoma suspect patients
Source: BMC Ophthalmol. 2022 Oct 31;22:414. doi: 10.1186/s12886-022-02628-z (PMC9620628; doi:10.1186/s12886-022-02628-z)
Supplement: Supplementary file 1 — Supplementary Material 1 [file 12886_2022_2628_MOESM1_ESM.xlsx]

## Sheet: Sheet1
40	F	18	19		0.7	0.6		530	525		120	116	123	120	117	112	54.6	52.1	52.7	51.6	52	50.5	56.3	50
46	F	19	19		0.7	0.6		509	507		114	112	117	116	108	106	49	49	50	49.6	48.6	47.7	54	52
55	F	18	19		0.7	0.7		505	509		106	110	110	115	104	106	45.3	43.1	46.7	46.7	45.7	42.4	53.6	52.8
40	F	18	18		0.6	0.6		527	528		120	122	125	124	116	118	52.7	53.2	53.5	54.4	52	51.4	49.8	50
33	F	17	18		0.6	0.5		500	514		100	116	110	118	96	110	48.3	51.8	49.1	52.5	48	47.7	54	55
42	F	17	18		0.7	0.5		510	521		114	120	118	124	109	116	50.3	51.5	51.5	50.7	50.6	51.5	56	55
54	F	19	18		0.7	0.6		503	508		108	110	112	114	104	106	51.3	51.8	49.1	50.6	46.3	45.2	54	52.2
56	F	17	18		0.5	0.6		508	510		110	110	112	112	106	108	53.2	52.1	54	50.4	50.6	47.5	53.2	54.2
44	F	17	18		0.5	0.7		520	505		118	112	122	116	114	108	53.3	49.2	51.2	50.7	49	48.3	50.5	52.2
47	F	18	19		0.7	0.7		503	501		108	108	114	114	105	103	48.4	47.3	50.6	48.6	48.1	47.5	55	52
53	F	18	17		0.5	0.6		509	510		112	111	115	115	107	108	50.6	51	51.4	49.7	47.2	47.1	49	50
50	F	18	19		0.6	0.7		509	507		106	106	110	110	102	101	50.4	49.8	52	51.4	49.1	48.6	48	49.9
41	F	19	18		0.6	0.7		515	512		114	112	117	116	111	108	52.9	50	49.5	48.2	48.2	47	50	51.4
45	F	19	19		0.7	0.6		504	500		108	106	112	110	104	103	50	48.5	50.8	52.3	50	51.4	53.4	56.2
33	F	18	18		0.7	0.6		517	516		115	113	118	117	113	111	53.4	52.5	52.2	54	49	48.7	50	51.2
32	F	19	17		0.7	0.5		520	517		118	116	121	119	115	112	54	51.8	52.3	50.7	49.5	48.6	49.5	53
59	F	17	18		0.5	0.6		530	528		122	122	126	125	118	119	55.3	54.8	54.3	51.4	52.5	51.9	54	50.6
60	F	18	19		0.6	0.6		510	512		114	112	115	113	113	111	51.2	52	51.7	49.8	48.7	48	52.3	52.1
51	F	19	18		0.5	0.7		511	513		109	109	113	114	105	104	52.3	51.8	53.5	49.5	48	47.7	54	55
53	F	17	18		0.7	0.6		509	509		111	110	115	113	107	107	53	52.4	54.3	50.7	53	52.1	56	55
49	F	18	19		0.5	0.7		528	508		120	118	124	121	116	115	55.3	53.8	55.6	54.6	54	50.5	54	52.2
38	F	17	17		0.6	0.7		504	507		108	109	112	112	105	104	51.4	50.7	52.6	52.3	48.4	47.2	54	53.8
39	F	17	19		0.5	0.5		509	508		110	110	114	113	106	105	52.5	49.9	54.6	50.9	54.7	49.6	52.9	51.6
56	F	18	18		0.6	0.5		508	504		112	111	114	113	110	109	51.2	50.5	50.6	50.4	49.4	49	49	48.5
47	f	19	19		0.6	0.5		525	520		120	120	122	123	117	116	55.3	54.2	53.6	52.7	51.2	50.4	53	52
48	f	19	17		0.5	0.6		522	521		118	116	123	122	112	110	54.3	52.4	55.6	52.4	51.4	50.6	52	51
48	f	19	18		0.5	0.6		520	519		116	115	118	118	114	112	52	51.3	54.3	51.4	50.6	50.1	52	53.3
60	f	18	19		0.6	0.6		503	507		108	109	112	111	105	106	53	54.2	52	53.3	50.4	49	52.3	50.3
59	f	18	17		0.6	0.5		508	514		110	112	117	114	108	106	48.6	50.3	50.4	52.4	49.7	51.2	56	54.3
58	f	19	18		0.6	0.6		516	519		115	118	118	120	112	122	52.4	56	52.5	54.2	50.3	57.3	54	54.3
55	M	18	18		0.7	0.7		528	525		122	120	124	122	120	118	54.7	53.2	56.4	55.9	54.3	52.4	56	53.4
44	M	17	18		0.6	0.6		518	520		118	118	120	120	117	116	50.7	51.3	51.4	49.2	53.2	47.9	54.5	52.8
36	M	18	18		0.6	0.7		515	511		116	115	120	118	112	111	52.2	51.7	52.3	50.7	51.8	50.8	54.7	55.5
35	M	19	19		0.8	0.7		508	506		109	108	114	113	104	103	54.6	52.4	55.8	54.4	53.2	51.6	54.7	54.6
24	M	18	18		0.7	0.6		499	500		105	104	110	110	100	99	50.8	52	49.7	53.7	50	49.6	54	55
50	M	19	19		0.7	0.5		498	497		106	106	111	111	105	104	47.6	49.6	49	50.6	48.4	46.9	51.7	54.8
55	M	18	18		0.6	0.5		509	511		110	110	115	114	106	104	50	51.8	52.5	49.7	48.6	46.9	53	52.8
38	M	18	17		0.7	0.7		525	522		119	117	120	119	114	112	53.4	52.4	51.4	51.6	52.4	49.5	53.4	52
45	M	19	18		0.4	0.5		526	522		120	118	125	120	115	115	52.5	53.4	54.4	54.8	50.7	51.8	52.6	53.7
50	M	19	18		0.6	0.7		518	520		119	119	122	121	116	115	54.3	55.1	53.5	54.6	50.7	52.4	56	54
55	M	19	17		0.7	0.5		500	497		107	106	112	112	105	105	52.5	52	53.9	52	49.7	48.5	53	52.8
30	M	17	19		0.6	0.5		502	500		109	109	115	113	108	106	51.5	48.7	56.4	52.9	50.7	46.9	51	53.9
40	M	17	18		0.6	0.7		497	496		104	102	110	110	100	99	50.8	51	50.7	48.6	49.1	47.5	53	56
50	M	18	17		0.6	0.6		510	508		112	110	118	116	106	104	54.3	52.5	55.9	54.7	51.3	49.6	54	52
60	M	18	19		0.6	0.6		522	517		117	115	120	118	114	112	52.9	49.7	53.6	48.3	47.6	46.8	51.4	50.6
49	M	17	18		0.6	0.5		516	512		116	112	122	118	110	106	52.9	50.7	54.5	50	51.7	47.7	52	53
46.7826		18.0652	18.1333			0.607609			512.239			112.75		116.565		109.152		51.7141		51.9935		49.6967		52.8783
9.03798		0.771785	0.698169			0.080156			8.86947			5.17735		4.50471		5.49112		2.20552		2.20054		2.302		1.95565
